# Supplementary material for: Abnormal Osmotic Avoidance Behavior in C. elegans Is Associated with Increased Hypertonic Stress Resistance and Improved Proteostasis
Source: PLoS One. 2016 Apr 25;11(4):e0154156. doi: 10.1371/journal.pone.0154156 (PMC4844114; doi:10.1371/journal.pone.0154156)
Supplement: S1 Appendix — (XLSX) [file pone.0154156.s001.xlsx]

## Sheet: Raw Data
Hypertonic Stress Survival, raw data						Hypertonic Stress Survival, percent survival				Hypertonic Stress Survival, raw data						Hypertonic Stress Survival, percent survival						Heat Stress Survival, raw data and percent survival								Juglone Stress Survival, raw data and percent survival								Cadmium Stress Survival, raw data and percent survival								ASH Ablation Survival, raw data and percent survival
mM NaCl	Strain	Live	Dead	Total		mM NaCl	N2	CX10		Strain	mM NaCl	Live	Dead	Total		mM NaCl	N2	mM NaCl	VC1262	MT3645
200	N2	147	6	153		51	100	100		N2	51	132	0	132		51	100	51	100	100			N2			osm-9				N2					osm-9			N2				osm-9					N2
200	N2	78	9	87		51	100	100		N2	51	116	0	116		51	100	51	100	100		hours (h)	Live	Total	% survival	Live	Total	% survival		µM juglone	Live	Total	% survival	live	Total	% survival		mM cadmium	Live	Total	% survival	Live	Total	% survival		mM NaCl	Live	Total	% survival
200	N2	63	0	63		51	100	100		N2	51	104	0	104		51	100	51	100	100		0	50	50	100	20	20	100		0	100	100	100	20	20	100		0	20	20	100	30	32	93.8		500	5	22	22.7
200	N2	69	6	75		51	100	100		N2	51	96	0	96		51	100	51	100	100		2	48	53	90.6	29	31	93.5		75	101	113	89.4	115	120	95.8		1	14	20	70	10	19	52.6		500	10	21	47.6
400	N2	85	40	125		200	96.1	97.7		N2	51	104	0	104		51	100	200	100	100		4	24	43	55.8	6	26	23.1		150	67	100	67					2	12	30	40	4	20	20		500	11	21	52.9
400	N2	60	26	86		200	89.6	100		N2	51	80	0	80		51	100	200	100	100		7	0	34	0	0	20	0		200				48	50	96		4	5	22	22.7	8	26	30.8		500	5	20	25
400	N2	57	18	75		200	100	100		N2	51	72	0	72		51	100	200	100	100		0	20	20	100	20	20	100		0	100	100	100	142	142	100		8	5	24	20.8	0	28	0		500	8	20	40
400	N2	80	25	105		200	92	100		N2	51	184	0	184		51	100	200	100	100		2	18	20	90	25	26	96.2		75	73	75	97.3					16	0	17	0	0	34	0		500	8	20	40
500	N2	24	71	95		400	68	98.9		N2	51	124	0	124		51	100	400	76.9	97.6		4	3	23	13	4	23	17.4		150	52	75	69.3	114	120	95		0	20	20	100	20	20	100		600	0	20	0
500	N2	24	78	102		400	69.8	91.1		N2	200	119	1	120		200	99.2	400	93.9	83.3		7	0	20	0	2	19	10.5		200	42	176	23.9	108	119	90.76		1	18	20	90	18	26	69.2		600	1	20	5
500	N2	24	60	84		400	76	99.3		N2	200	103	1	104		200	99	400	88	83.6		0	20	20	100	20	20	100		0	248	248	100	269	270	99.6		2	10	19	52.6	3	20	15		600	1	21	4.8
500	N2	0	119	119		400	76.2	97.3		N2	200	140	0	140		200	100	400	91.4	77.9		2	19	20	95	19	20	95		75	76	91	83.5	99	100	99		4	12	22	54.5	9	33	27.3		600	1	20	5
600	N2	0	151	151		500	25.3	49		N2	200	72	0	72		200	100	500	35	11.7		4	11	24	45.8	15	20	75		150	92	146	63	104	111	93.7		8	1	25	4	0	20	0		600	0	21	0
600	N2	0	224	224		500	23.5	57.7		N2	200	96	0	96		200	100	500	54.6	42.5		4	0	20	0	x	x	x		200	55	124	44.4	71	117	60.7		16	0	23	0	0	22	0		600	1	20	5
600	N2	2	97	99		500	28.6	27.4		N2	200	88	0	88		200	100	500	53.9	42.1		7	0	20	0	3	20	15		0	142	142	100	176	176	100		0	22	22	100	20	20	100		600	0	20	0
600	N2	0	45	45		500	0	35.2		N2	200	168	0	168		200	100	500	9.3	26.3		0	20	20	100	20	20	100		75	53	61	86.9	49	50	98		1	21	22	95.5	15	26	57.7		600	0	20	0
700	N2	0	189	189		600	0	6.3		N2	200	116	0	116		200	100	600	10.5	0.9		2	20	20	100	20	20	100		150	44	70	62.9	55	60	91.7		2	14	20	70	10	33	30.3		600	0	21	0
700	N2	0	243	243		600	0	8.1		N2	200	192	0	192		200	100	600	20	7.1		4	13	20	65	14	20	70		200	37	65	56.9	28	54	51.9		4	5	21	23.8	7	56	12.5		600	0	20	0
700	N2	0	92	92		600	2	9		N2	400	78	10	88		400	88.6	600	12.5	7		4	13	22	59.1	15	24	62.5		0	106	106	100	93	94	98.9		8	0	20	0	3	27	11.1		600	0	20	0
700	N2	0	174	174		600	0	13.3		N2	400	78	11	89		400	87.6	600	0	9.6		7	7	21	33.3	2	20	10		75	23	30	76.7	50	50	100		16	0	24	0	0	18	0		600	0	20	0
200	CX10 (osm-9)	42	1	43		700	0	0		N2	400	38	26	64		400	59.4	700	0	0		0	20	20	100	20	20	100		150	48	76	63.2	49	51	96.1		0	36	36	100	22	22	100
200	CX10 (osm-9)	43	0	43		700	0	0		N2	400	59	13	72		400	81.9	700	0	0		2	20	20	100	20	20	100		200	18	59	30.5	43	63	68.3		1	5	31	16.1	12	21	57.1
200	CX10 (osm-9)	52	0	52		700	0	0		N2	400	23	70	93		400	24.7	700	0	0		4	14	19	73.7	15	20	75										2	20	28	71.4	3	20	15
200	CX10 (osm-9)	65	0	65		700	0	0		N2	400	34	44	78		400	43.6	700	0	1.4		4	18	22	81.8	12	20	60										4	11	23	47.8	6	20	30
400	CX10 (osm-9)	183	2	185						N2	400	37	47	84		400	44					7	7	20	35	0	20	0										8	6	28	21.4	0	34	0
400	CX10 (osm-9)	41	4	45						N2	400	58	30	88		400	65.9																					16	0	46	0	0	18	0
400	CX10 (osm-9)	133	1	134						N2	400	116	32	148		400	78.4																					0	20	20	100	20	20	100
400	CX10 (osm-9)	181	5	186						N2	500	32	164	196		500	16.3																					1	18	20	90	16	25	64
500	CX10 (osm-9)	51	53	104						N2	500	8	40	48		500	16.7																					2	23	32	71.9	16	30	53.3
500	CX10 (osm-9)	49	36	85						N2	500	13	91	104		500	12.5																					4	14	38	36.8	2	22	9.1
500	CX10 (osm-9)	34	90	124						N2	500	16	64	80		500	20																					8	9	36	25	0	20	0
500	CX10 (osm-9)	25	46	71						N2	500	12	80	92		500	13																					16	0	32	0	0	25	0
600	CX10 (osm-9)	3	45	48						N2	500	7	121	128		500	5.5
600	CX10 (osm-9)	14	158	172						N2	500	4	73	77		500	5.2
600	CX10 (osm-9)	16	161	177						N2	500	13	63	76		500	17.1
600	CX10 (osm-9)	24	156	180						N2	500	8	64	72		500	11.1
700	CX10 (osm-9)	0	186	186						N2	600	10	110	120		600	8.3
700	CX10 (osm-9)	0	84	84						N2	600	9	87	96		600	9.4
700	CX10 (osm-9)	0	54	54						N2	600	1	99	100		600	1
700	CX10 (osm-9)	0	167	167						N2	600	0	168	168		600	0
										N2	600	6	98	104		600	5.8
										N2	600	0	68	68		600	0
										N2	600	0	92	92		600	0
										N2	600	7	93	100		600	7
										N2	600	3	105	108		600	2.8
										N2	700	1	95	96		700	1
										N2	700	0	108	108		700	0
										N2	700	0	72	72		700	0
										N2	700	0	60	60		700	0
										N2	700	0	92	92		700	0
										N2	700	0	80	80		700	0
										N2	700	0	96	96		700	0
										N2	700	0	48	48		700	0
										N2	700	0	80	80		700	0
										VC1262 (osm-9)	51	68	0	68
										VC1262 (osm-9)	51	72	0	72
										VC1262 (osm-9)	51	100	0	100
										VC1262 (osm-9)	51	108	0	108
										VC1262 (osm-9)	200	80	0	80
										VC1262 (osm-9)	200	84	0	84
										VC1262 (osm-9)	200	56	0	56
										VC1262 (osm-9)	200	64	0	64
										VC1262 (osm-9)	400	113	34	147
										VC1262 (osm-9)	400	108	7	115
										VC1262 (osm-9)	400	81	11	92
										VC1262 (osm-9)	400	139	13	152
										VC1262 (osm-9)	500	43	80	123
										VC1262 (osm-9)	500	83	69	152
										VC1262 (osm-9)	500	55	47	102
										VC1262 (osm-9)	500	15	147	162
										VC1262 (osm-9)	600	16	136	152
										VC1262 (osm-9)	600	20	80	100
										VC1262 (osm-9)	600	10	70	80
										VC1262 (osm-9)	600	0	160	160
										VC1262 (osm-9)	700	0	92	92
										VC1262 (osm-9)	700	0	100	100
										VC1262 (osm-9)	700	0	120	120
										VC1262 (osm-9)	700	0	74	74
										MT3645 (osm-12)	51	96	0	96
										MT3645 (osm-12)	51	88	0	88
										MT3645 (osm-12)	51	104	0	104
										MT3645 (osm-12)	51	100	0	100
										MT3645 (osm-12)	200	84	0	84
										MT3645 (osm-12)	200	100	0	100
										MT3645 (osm-12)	200	144	0	144
										MT3645 (osm-12)	200	104	0	104
										MT3645 (osm-12)	400	121	3	124
										MT3645 (osm-12)	400	70	14	84
										MT3645 (osm-12)	400	81	16	97
										MT3645 (osm-12)	400	81	23	104
										MT3645 (osm-12)	500	15	113	128
										MT3645 (osm-12)	500	34	46	80
										MT3645 (osm-12)	500	32	44	76
										MT3645 (osm-12)	500	25	70	95
										MT3645 (osm-12)	600	1	105	106
										MT3645 (osm-12)	600	4	52	56
										MT3645 (osm-12)	600	8	106	114
										MT3645 (osm-12)	600	8	75	83
										MT3645 (osm-12)	700	0	144	144
										MT3645 (osm-12)	700	0	36	36
										MT3645 (osm-12)	700	0	52	52
										MT3645 (osm-12)	700	2	143	145
[truncated: 23 more columns]
